# Supplementary material for: Fern-like Plants Establishing the Understory of the Late Devonian Xinhang Lycopsid Forest
Source: Life (Basel). 2024 May 8;14(5):602. doi: 10.3390/life14050602 (PMC11121898; doi:10.3390/life14050602)
Supplement: Supplementary file 1 [file life-14-00602-s001.zip]

Archive with 1 entries (1 files):
- life-2948057-supplementary.pdf
